# Supplementary material for: Human Alpha-1 Antitrypsin Suppresses Melanoma Growth by Promoting Tumor Differentiation and CD8+ T-Cell-Mediated Immunity
Source: Biomolecules. 2026 Jan 12;16(1):122. doi: 10.3390/biom16010122 (PMC12838898; doi:10.3390/biom16010122)
Supplement: Supplementary file 1 [file biomolecules-16-00122-s001.zip]

Archive with 1 entries (1 files):
- biomolecules-4021962-supplementary.pdf
